# Supplementary material for: Generation and Characterisation of Monoclonal Antibodies against Nairobi Sheep Disease Virus Nucleoprotein
Source: Viruses. 2023 Sep 5;15(9):1876. doi: 10.3390/v15091876 (PMC10536980; doi:10.3390/v15091876)
Supplement: Supplementary file 1 [file viruses-15-01876-s001.zip]

Archive with 1 entries (1 files):
- viruses-2559551-supplementary.pdf
